# Supplementary material for: EPEC Recruits a Cdc42-Specific GEF, Frabin, To Facilitate PAK Activation and Host Cell Colonization
Source: mBio. 2020 Nov 3;11(6):e01423-20. doi: 10.1128/mBio.01423-20 (PMC7642674; doi:10.1128/mBio.01423-20)
Supplement: TABLE S1 [file mBio.01423-20-st001.xls]

## Sheet: Sheet1
		unique to espg	common to PIP2 control
UniProt gene/ molecular function	prot_hit_num	prot_acc	prot_desc	prot_score
	1	gi|545804644	PREDICTED: spectrin alpha chain, non-erythrocytic 1 isoform X6 [Sus scrofa]	11236
	2	gi|417515907	plectin, partial [Sus scrofa]	9975
	3	gi|417515928	spectrin beta chain, brain 1, partial [Sus scrofa]	9535
	4	gi|545860373	PREDICTED: myosin-10, partial [Sus scrofa]	6481
	5	gi|545860381	PREDICTED: myosin-10-like, partial [Sus scrofa]	5494
	6	gi|417515715	N-myosin-9 [Sus scrofa]	5012
	7	gi|545846395	PREDICTED: LOW QUALITY PROTEIN: ankyrin-2 [Sus scrofa]	4492
	8	gi|545875453	PREDICTED: microtubule-associated protein 2 isoform X5 [Sus scrofa]	4356
	9	gi|545875463	PREDICTED: microtubule-associated protein 2 isoform X9 [Sus scrofa]	4305
	10	gi|545843364	PREDICTED: LOW QUALITY PROTEIN: cytoplasmic dynein 1 heavy chain 1 [Sus scrofa]	3466
	11	gi|545868074	PREDICTED: neurofilament medium polypeptide isoform X2 [Sus scrofa]	3325
	12	gi|545857420	PREDICTED: glial fibrillary acidic protein isoform X1 [Sus scrofa]	2390
	13	gi|346986349	glial fibrillary acidic protein [Sus scrofa]	2388
	14	gi|545869485	PREDICTED: neurofilament heavy polypeptide isoform X7 [Sus scrofa]	2352
	15	gi|350593043	PREDICTED: alpha-internexin [Sus scrofa]	2158
	16	gi|545834952	PREDICTED: microtubule-actin cross-linking factor 1 isoform X2 [Sus scrofa]	2146
	17	gi|346716234	neurofilament light polypeptide [Sus scrofa]	2143
	18	gi|347300394	vesicle-fusing ATPase [Sus scrofa]	2038
	19	gi|408360214	RecName: Full=Vimentin	2014
	20	gi|545804588	PREDICTED: dynamin-1 isoform X7 [Sus scrofa]	1919
	21	gi|135490	RecName: Full=Tubulin beta chain; AltName: Full=Beta-tubulin	1896
	22	sp|cRAP041	Common Laboratory Contaminant - Keratin, type I cytoskeletal 9 OS=Homo sapiens GN=KRT9 PE=1 SV=3	1894
	23	gi|545859459	PREDICTED: unconventional myosin-XVIIIa-like [Sus scrofa]	1893
	24	sp|cRAP054	Common Laboratory Contaminant - Keratin, type II cytoskeletal 1 OS=Homo sapiens GN=KRT1 PE=1 SV=6	1885
	25	gi|343478189	tubulin beta-2B chain [Sus scrofa]	1880
	26	gi|731187724	Chain B, High-resolution Structure Of No-nucleotide Kinesin On Microtubules	1875
	27	gi|41529175	beta 5-tubulin [Sus scrofa]	1871
	28	gi|545800958	PREDICTED: LOW QUALITY PROTEIN: microtubule-associated protein 1A [Sus scrofa]	1867
	29	gi|545804586	PREDICTED: dynamin-1 isoform X6 [Sus scrofa]	1836
	30	gi|45269029	cytoskeletal beta actin, partial [Sus scrofa]	1815
	31	gi|545800451	PREDICTED: unconventional myosin-Va isoform X2 [Sus scrofa]	1777
	32	gi|335281298	PREDICTED: tubulin beta-4B chain isoform X1 [Sus scrofa]	1752
	33	gi|350580622	PREDICTED: tubulin beta-4A chain-like [Sus scrofa]	1744
	34	gi|81174755	tubulin alpha [Sus scrofa]	1729
	35	gi|71559141	tubulin alpha 3 [Sus scrofa]	1725
	36	gi|545824991	PREDICTED: tubulin alpha-1A chain isoform X1 [Sus scrofa]	1717
	37	gi|350584500	PREDICTED: contactin-1 isoform 2 [Sus scrofa]	1697
	38	gi|335303414	PREDICTED: tubulin alpha-4A chain isoform X1 [Sus scrofa]	1537
	39	gi|345441750	heat shock 70kDa protein 8 [Sus scrofa]	1532
	40	sp|cRAP039	Common Laboratory Contaminant - Keratin, type I cytoskeletal 10 OS=Homo sapiens GN=KRT10 PE=1 SV=6	1476
	41	gi|210077994	cardiac muscle alpha actin 1 [Sus scrofa]	1472
	42	gi|1923	unnamed protein product [Sus scrofa]	1464
	43	sp|cRAP053	Common Laboratory Contaminant - Keratin, type II cytoskeletal 2 epidermal OS=Homo sapiens GN=KRT2 PE=1 SV=2	1463
	45	gi|311273875	PREDICTED: microtubule-associated protein 1B isoform X1 [Sus scrofa]	1380
	46	gi|311258000	PREDICTED: AP-2 complex subunit alpha-1 isoform 1 [Sus scrofa]	1352
	47	gi|342187276	AP-2 complex subunit beta [Sus scrofa]	1289
	48	gi|417515699	dmX-like protein 2 [Sus scrofa]	1274
	49	gi|545843751	PREDICTED: alpha-adducin isoform X6 [Sus scrofa]	1262
	50	gi|545817461	PREDICTED: reticulon-4 isoform X1 [Sus scrofa]	1207
	51	gi|545843754	PREDICTED: alpha-adducin isoform X7 [Sus scrofa]	1201
	52	gi|335297640	PREDICTED: 2~,3~-cyclic-nucleotide 3~-phosphodiesterase [Sus scrofa]	1187
	53	gi|545804740	PREDICTED: formin-binding protein 1 [Sus scrofa]	1125
	54	gi|545859038	PREDICTED: breast carcinoma-amplified sequence 3 [Sus scrofa]	1085
	55	gi|545847600	PREDICTED: microtubule-associated protein 6 isoform X2 [Sus scrofa]	1074
	56	gi|335285320	PREDICTED: beta-adducin isoform 1 [Sus scrofa]	1074
	57	gi|545813220	PREDICTED: actin-related protein 2/3 complex subunit 1A isoform X1 [Sus scrofa]	1035
	58	gi|311245370	PREDICTED: coronin-2B [Sus scrofa]	1014
	59	gi|350579657	PREDICTED: 78 kDa glucose-regulated protein [Sus scrofa]	994
	60	gi|335283775	PREDICTED: calcium/calmodulin-dependent protein kinase type II subunit alpha-like isoform X1 [Sus scrofa]	978
	61	gi|283443672	Na+/K+ transporting alpha 3 polypeptide [Sus scrofa]	959
	62	gi|195562215	actin-related protein 3-like protein [Sus scrofa]	924
	63	gi|545817173	PREDICTED: actin-related protein 2 isoform X1 [Sus scrofa]	908
	64	gi|545838943	PREDICTED: dystonin isoform X4 [Sus scrofa]	907
	65	gi|347582595	histidine-rich glycoprotein precursor [Sus scrofa]	906
	66	gi|335299177	PREDICTED: CaM kinase-like vesicle-associated [Sus scrofa]	905
	67	gi|545894773	PREDICTED: drebrin-like, partial [Sus scrofa]	901
	68	gi|545881737	PREDICTED: actin-related protein 3B-like, partial [Sus scrofa]	899
	69	gi|545822644	PREDICTED: rho guanine nucleotide exchange factor 2 isoform X4 [Sus scrofa]	881
	70	gi|121118	RecName: Full=Gelsolin; AltName: Full=Actin-depolymerizing factor; Short=ADF; AltName: Full=Brevin; Flags: Precursor	877
	71	gi|311233	apolipoprotein E [Sus scrofa]	875
	72	gi|545826750	PREDICTED: FYVE, RhoGEF and PH domain-containing protein 4-like [Sus scrofa]	874
	73	gi|545880416	PREDICTED: erythrocyte membrane protein band 4.1-like 1 isoform X2 [Sus scrofa]	874
	74	gi|195562213	actin-related protein 2-like protein [Sus scrofa]	873
	75	gi|350594172	PREDICTED: brain acid soluble protein 1 isoform 2 [Sus scrofa]	867
	76	gi|346986428	heat shock 90kD protein 1, beta [Sus scrofa]	867
	77	gi|1945447	90-kDa heat shock protein [Sus scrofa]	860
	78	gi|545840216	PREDICTED: long-chain-fatty-acid--CoA ligase ACSBG1 [Sus scrofa]	857
	79	gi|1236646	ch4 and secrete domains of swine IgM, partial [Sus scrofa]	855
	80	gi|311275636	PREDICTED: septin-7 isoformX1 [Sus scrofa]	850
	81	gi|350579076	PREDICTED: atlastin-1 isoformX1 [Sus scrofa]	849
	82	gi|335305478	PREDICTED: septin-7 isoform X2 [Sus scrofa]	846
	83	gi|347582600	reticulon-1 isoform 1 [Sus scrofa]	835
	84	gi|545894224	PREDICTED: cytoplasmic dynein 1 heavy chain 1-like, partial [Sus scrofa]	834
	85	gi|2388609	apolipoprotein-E [Sus scrofa]	822
	86	gi|298160991	actin-related protein 2/3 complex subunit 2 [Sus scrofa]	819
	87	gi|147223391	breast carcinoma amplified sequence 1 [Sus scrofa]	817
	88	gi|187692583	actin, partial [Sus scrofa]	814
	89	gi|164382	Na+, K+-ATPase alpha-subunit precursor [Sus scrofa]	805
	90	gi|545804514	PREDICTED: syntaxin-binding protein 1 isoform X2 [Sus scrofa]	787
	91	gi|350579674	PREDICTED: syntaxin-binding protein 1 isoform X1 [Sus scrofa]	781
	92	gi|110287842	eukaryotic translation elongation factor 1 alpha [Sus scrofa]	780
	93	gi|545870543	PREDICTED: calcium/calmodulin-dependent protein kinase type II subunit gamma isoform X1 [Sus scrofa]	770
	94	gi|147223403	phosphatase and actin regulator 3 [Sus scrofa]	770
	95	gi|194042010	PREDICTED: gamma-adducin isoformX1 [Sus scrofa]	757
	96	gi|545874337	PREDICTED: formin-like 2 isoform X2 [Sus scrofa]	754
	97	gi|335305469	PREDICTED: cytosolic 5~-nucleotidase 3A isoformX2 [Sus scrofa]	750
	98	gi|311255405	PREDICTED: keratin, type II cytoskeletal 5 isoform X1 [Sus scrofa]	744
	99	gi|545835121	PREDICTED: tubulin beta-6 chain [Sus scrofa]	737
	100	gi|545883210	PREDICTED: septin-7 isoform X4 [Sus scrofa]	732
	101	gi|311248590	PREDICTED: mitochondrial import inner membrane translocase subunit TIM44 [Sus scrofa]	728
	102	gi|545825785	PREDICTED: myosin light polypeptide 6 isoform X3 [Sus scrofa]	710
	103	gi|545857759	PREDICTED: synaptic vesicle membrane protein VAT-1 homolog [Sus scrofa]	708
	104	gi|809283	Chain B, Structure Determination Of Aquomet Porcine Hemoglobin At 2.8 Angstrom Resolution	708
	105	gi|350581449	PREDICTED: guanine nucleotide-binding protein G(I)/G(S)/G(T) subunit beta-2 [Sus scrofa]	697
	106	gi|343790893	creatine kinase, brain [Sus scrofa]	689
	107	gi|417515832	AP-2 complex subunit alpha-2 isoform 1 [Sus scrofa]	683
	108	gi|311256038	PREDICTED: GTPase KRas isoform X1 [Sus scrofa]	681
	109	gi|270000216	F-actin capping protein beta subunit variant II [Sus scrofa]	672
	110	gi|148613353	F-actin capping protein beta subunit [Sus scrofa]	665
	111	gi|329755250	myotubularin-related protein 5 [Sus scrofa]	663
	112	gi|164409	complement cytolysis inhibitor [Sus scrofa]	656
	113	gi|60651141	TIP47 [Sus scrofa]	655
	114	gi|115394766	Rab-3A [Sus scrofa]	650
	115	gi|38322751	capping protein (actin filament) muscle Z-line, alpha 2 [Sus scrofa]	645
	116	gi|194041525	PREDICTED: dihydropyrimidinase-related protein 2 isoformX2 [Sus scrofa]	642
	117	gi|340007402	RAB10, member RAS oncogene family [Sus scrofa]	630
	118	gi|545822890	PREDICTED: tropomyosin alpha-3 chain isoform X13 [Sus scrofa]	629
	119	gi|62868642	Ras-related protein Rab-1A [Sus scrofa]	627
	120	gi|545883672	PREDICTED: drebrin-like protein isoform X3 [Sus scrofa]	622
	121	gi|350580071	PREDICTED: oxysterol-binding protein 1 [Sus scrofa]	622
	122	gi|83778524	beta-tropomyosin [Sus scrofa]	614
	123	gi|545800078	PREDICTED: tropomyosin alpha-1 chain isoform X17 [Sus scrofa]	613
	124	gi|545883669	PREDICTED: drebrin-like protein isoform X2 [Sus scrofa]	612
	125	gi|311262396	PREDICTED: septin-11 isoform X1 [Sus scrofa]	610
	126	gi|350584292	PREDICTED: dynamin 1-like [Sus scrofa]	609
	127	gi|311270878	PREDICTED: AP-1 complex subunit beta-1 isoformX3 [Sus scrofa]	607
	128	gi|335288532	PREDICTED: ubiquitin carboxyl-terminal hydrolase 5 isoform 1 [Sus scrofa]	602
	129	gi|545805746	PREDICTED: src substrate cortactin [Sus scrofa]	599
	130	gi|545810486	PREDICTED: phosphatidylinositol 4-phosphate 5-kinase type-1 gamma, partial [Sus scrofa]	597
	131	gi|350583022	PREDICTED: 14-3-3 protein zeta/delta isoform X1 [Sus scrofa]	597
	132	gi|545803615	PREDICTED: tropomyosin beta chain isoform X1 [Sus scrofa]	591
	133	gi|346986432	ras homolog gene family, member A [Sus scrofa]	589
	134	gi|283443674	Na+/K+ transporting alpha 2 polypeptide [Sus scrofa]	587
	135	gi|342349319	calnexin precursor [Sus scrofa]	584
	136	gi|194034716	PREDICTED: tropomodulin-2 isoform X1 [Sus scrofa]	580
	137	gi|545864956	PREDICTED: adaptor-related protein complex 2, mu 1 subunit isoform X1 [Sus scrofa]	579
	138	gi|224358	protein,myelin basic	577
	139	gi|350581487	PREDICTED: 14-3-3 protein gamma isoform X1 [Sus scrofa]	571
	140	gi|164359	apolipoprotein A-I [Sus scrofa]	568
	141	gi|62868634	Ras-related protein Rab-14 [Sus scrofa]	568
	142	gi|311267715	PREDICTED: uncharacterized protein C17orf47-like isoformX1 [Sus scrofa]	559
	143	gi|335289614	PREDICTED: alpha-actinin-4 isoformX4 [Sus scrofa]	559
	144	gi|545800068	PREDICTED: tropomyosin alpha-1 chain isoform X13 [Sus scrofa]	558
	145	gi|545883813	PREDICTED: LOW QUALITY PROTEIN: calcium/calmodulin-dependent protein kinase type II subunit beta [Sus scrofa]	558
	146	gi|545849232	PREDICTED: rho GTPase-activating protein 32-like [Sus scrofa]	557
	147	gi|545846353	PREDICTED: calcium/calmodulin-dependent protein kinase type II subunit delta isoform X9 [Sus scrofa]	552
	148	gi|545841856	PREDICTED: spectrin beta chain, erythrocytic [Sus scrofa]	552
	149	gi|212725657	ADP-ribosylation factor 1 [Sus scrofa]	551
	150	gi|194036463	PREDICTED: ras-related protein Rap-1A isoform 1 [Sus scrofa]	549
	151	gi|545812233	PREDICTED: septin-8 isoform X1 [Sus scrofa]	548
	152	gi|417515423	protein kinase C beta type isoform 2 [Sus scrofa]	544
	153	gi|311267056	PREDICTED: 1-phosphatidylinositol 4,5-bisphosphate phosphodiesterase delta-3 isoform X1 [Sus scrofa]	544
	154	gi|350578544	PREDICTED: ras-related protein Rab-8B [Sus scrofa]	541
	155	gi|224492556	clathrin heavy chain [Sus scrofa]	540
	156	gi|195562233	actin related protein 2/3 complex subunit 4 [Sus scrofa]	533
	157	gi|194043123	PREDICTED: coronin-1C isoform X1 [Sus scrofa]	526
	158	gi|222066102	eukaryotic translation elongation factor 1 alpha 2 [Sus scrofa]	524
	159	gi|335302574	PREDICTED: ras-related protein Ral-B isoform X1 [Sus scrofa]	519
	160	gi|545854548	PREDICTED: serine/threonine-protein kinase DCLK1 isoform X2 [Sus scrofa]	513
	161	gi|301016769	glucose regulated protein 58 [Sus scrofa]	513
	162	gi|350582722	PREDICTED: 14-3-3 protein theta isoform 1 [Sus scrofa]	509
	163	gi|545837899	PREDICTED: uncharacterized protein LOC100154071 [Sus scrofa]	504
	164	gi|311253098	PREDICTED: visinin-like protein 1 isoform 1 [Sus scrofa]	502
	165	gi|545841808	PREDICTED: A-kinase anchor protein 5 [Sus scrofa]	501
	166	gi|346644725	amphiphysin [Sus scrofa]	500
	167	gi|311259003	PREDICTED: myosin regulatory light chain 12B isoform 1 [Sus scrofa]	499
	168	gi|545862088	PREDICTED: microtubule-associated protein futsch-like isoform X5 [Sus scrofa]	498
	169	gi|311253799	PREDICTED: ras-related protein Rab-2A [Sus scrofa]	497
	170	gi|335292694	PREDICTED: heat shock-related 70 kDa protein 2 [Sus scrofa]	495
	171	gi|350580558	PREDICTED: dynamin-2 [Sus scrofa]	495
	172	gi|545804423	PREDICTED: actin related protein 2/3 complex subunit 5-like protein isoform X1 [Sus scrofa]	492
	173	gi|545835721	PREDICTED: DnaJ (Hsp40) homolog, subfamily C, member 6 isoform X1 [Sus scrofa]	491
	174	gi|335299596	PREDICTED: ras-related protein M-Ras [Sus scrofa]	491
	175	gi|115394758	RAB1B [Sus scrofa]	491
	176	gi|335305651	PREDICTED: ras-related protein Ral-A [Sus scrofa]	489
	177	gi|345090993	RAB8A, member RAS oncogene family [Sus scrofa]	487
	178	gi|343791007	dynein, cytoplasmic 1, light intermediate chain 2 [Sus scrofa]	475
	179	gi|3402903	protein phosphatase-1 delta [Sus scrofa]	472
	180	gi|343168793	ras-related protein Rab-35 [Sus scrofa]	472
	181	gi|311254575	PREDICTED: rho-related GTP-binding protein RhoC [Sus scrofa]	469
	182	gi|269994011	Cell division control protein 42 homolog [Sus scrofa]	469
	183	gi|335307623	PREDICTED: ras-related protein Rab-5B isoform X1 [Sus scrofa]	468
	184	gi|545800050	PREDICTED: tropomyosin alpha-1 chain isoform X7 [Sus scrofa]	464
	185	gi|545848573	PREDICTED: neural cell adhesion molecule 1 isoform X2 [Sus scrofa]	462
	186	gi|545880805	PREDICTED: 14-3-3 protein beta/alpha [Sus scrofa]	459
	187	gi|545847704	PREDICTED: ubiquitin carboxyl-terminal hydrolase 35 [Sus scrofa]	459
	188	gi|545877574	PREDICTED: LOW QUALITY PROTEIN: actin, beta-like 2 [Sus scrofa]	457
	189	gi|346986462	phosphatidylinositol-4-phosphate 5-kinase type-1 alpha [Sus scrofa]	453
	190	gi|350594328	PREDICTED: ras-related protein Rab-3C isoform 1 [Sus scrofa]	452
	191	gi|194043292	PREDICTED: 14-3-3 protein eta [Sus scrofa]	452
	192	gi|2959454	desmin, partial [Sus scrofa]	451
	193	gi|335282386	PREDICTED: elongation factor 2 [Sus scrofa]	446
	194	gi|62208269	ADP-ribosylation factor family-like protein [Sus scrofa]	446
	195	gi|61744020	fatty acid synthase, partial [Sus scrofa]	445
	196	gi|545856478	PREDICTED: septin-9-like isoform X1 [Sus scrofa]	441
	197	gi|545834087	PREDICTED: cell division control protein 42 homolog isoform X2 [Sus scrofa]	440
	198	gi|194043462	PREDICTED: septin-5 isoform 1 [Sus scrofa]	436
	199	gi|431944	Ppk 98; a protein kinase [Sus scrofa]	436
	200	gi|311257281	PREDICTED: dnaJ homolog subfamily A member 2 [Sus scrofa]	435
	201	gi|346986404	TBC1 domain family member 10B [Sus scrofa]	435
	202	gi|3661527	tropomyosin 4 [Sus scrofa]	434
	203	gi|118627572	F-actin capping protein subunit alpha 1 [Sus scrofa]	434
	204	gi|65987	glyceraldehyde-3-phosphate dehydrogenase (phosphorylating) (EC 1.2.1.12) - pig	431
	205	gi|228008282	cAMP-dependent protein kinase regulatory subunit type II alpha [Sus scrofa]	430
	206	gi|340007404	alpha-actinin-1 [Sus scrofa]	428
	207	gi|311276869	PREDICTED: septin-6 isoformX2 [Sus scrofa]	428
	208	gi|349585085	RAB11B, member RAS oncogene family [Sus scrofa]	427
	209	gi|545894715	PREDICTED: drebrin-like, partial [Sus scrofa]	426
	210	gi|335287682	PREDICTED: UPF0444 transmembrane protein C12orf23 homolog isoform X1 [Sus scrofa]	425
	211	gi|39777368	heat shock protein 70.2 [Sus scrofa]	425
	212	gi|335296519	PREDICTED: ras-related protein Rab-18-like isoform X1 [Sus scrofa]	425
	213	gi|790965	glutamic acid decarboxylase [Sus scrofa]	424
	214	gi|38327590	TPA_inf: RTN4-C [Sus scrofa]	421
	215	gi|456753201	phosphatase and actin regulator 2 tv2 [Sus scrofa]	421
	216	gi|212525786	synapsin Ia [Sus scrofa]	419
	217	gi|311248212	PREDICTED: myotubularin-related protein 13 isoform X1 [Sus scrofa]	416
	218	gi|346716331	ras-related protein Rab-5C [Sus scrofa]	411
	219	gi|3318722	Chain E, Leech-Derived Tryptase InhibitorTRYPSIN COMPLEX	409
	220	gi|350596871	PREDICTED: ras-related protein Rap-1b-like [Sus scrofa]	408
	221	gi|87621736	protein phosphatase 1 catalytic subunit gamma isoform [Sus scrofa]	408
	222	gi|545865888	PREDICTED: hematopoietic lineage cell-specific protein [Sus scrofa]	407
	223	gi|545857886	PREDICTED: V-type proton ATPase 116 kDa subunit a isoform 1 isoform X3 [Sus scrofa]	401
	224	gi|350578570	PREDICTED: unconventional myosin-Ie [Sus scrofa]	398
	225	gi|311255888	PREDICTED: cullin-associated NEDD8-dissociated protein 1 [Sus scrofa]	397
	226	gi|456753006	exocyst complex component 4 tv1 [Sus scrofa]	396
	227	gi|545797927	PREDICTED: erythrocyte membrane protein band 4.1-like 2 isoform X1 [Sus scrofa]	395
	228	gi|545870256	PREDICTED: ankyrin-3 [Sus scrofa]	395
	229	gi|349732227	heterogeneous nuclear ribonucleoprotein M [Sus scrofa]	395
	230	gi|335293635	PREDICTED: protein RUFY3 isoformX1 [Sus scrofa]	394
	231	gi|3341749	voltage-dependent calcium channel alpha-2 delta subunit precursor [Sus scrofa]	394
	232	gi|197725942	ADP-ribosylation factor 5 [Sus scrofa]	391
	233	gi|350590321	PREDICTED: keratin, type I cytoskeletal 14-like isoformX1 [Sus scrofa]	388
	234	gi|98283613	mitochondrial NAD+isocitrate dehydrogenase 3 beta variant 2 [Sus scrofa]	387
	235	gi|545854293	PREDICTED: APC membrane recruitment protein 2-like [Sus scrofa]	383
	236	gi|55668280	Hsp27 [Sus scrofa]	383
	237	gi|115394780	RHOG [Sus scrofa]	383
	238	gi|122465	RecName: Full=Hemoglobin subunit alpha; AltName: Full=Alpha-globin; AltName: Full=Hemoglobin alpha chain	381
	239	gi|350591844	PREDICTED: dynamin-like 120 kDa protein, mitochondrial [Sus scrofa]	379
	240	gi|346986324	tumor protein D52 [Sus scrofa]	378
	241	gi|545835431	PREDICTED: microtubule-associated protein RP/EB family member 2 [Sus scrofa]	377
	242	gi|226256	peptidyl-Pro cis trans isomerase	376
	243	gi|311275507	PREDICTED: neural Wiskott-Aldrich syndrome protein [Sus scrofa]	374
	244	gi|343790912	ras-related C3 botulinum toxin substrate 1 (rho family, small GTP binding protein Rac1) [Sus scrofa]	369
	245	gi|115394800	GBI2 [Sus scrofa]	366
	246	gi|17467356	plasma phospholipid transfer protein [Sus scrofa]	361
	247	gi|335297873	PREDICTED: neurabin-2 [Sus scrofa]	361
	248	gi|545835193	PREDICTED: erythrocyte membrane protein band 4.1-like 3 [Sus scrofa]	361
	249	gi|510469	protein phosphatase 2A 65 kDa regulatory subunit, alpha isoform [Sus scrofa]	361
	250	gi|156779005	sirtuin 2, partial [Sus scrofa]	360
	251	gi|311245964	PREDICTED: protein KIAA1045 homolog isoform X1 [Sus scrofa]	358
	252	gi|545799856	PREDICTED: WD repeat-containing protein 7 isoform X2 [Sus scrofa]	356
	253	gi|290756002	calreticulin [Sus scrofa]	352
	254	gi|194042094	PREDICTED: shootin-1 isoformX1 [Sus scrofa]	349
	255	gi|194033680	PREDICTED: endophilin-B2 isoformX1 [Sus scrofa]	346
	256	gi|545806763	PREDICTED: reticulon-3 isoform X1 [Sus scrofa]	345
	257	gi|545884624	PREDICTED: LOW QUALITY PROTEIN: ubiquitin-like modifier activating enzyme 1 [Sus scrofa]	345
	258	gi|335290150	PREDICTED: protein kinase C gamma type isoform X1 [Sus scrofa]	345
	259	gi|75063982	RecName: Full=Alpha-crystallin B chain; AltName: Full=Alpha(B)-crystallin	343
	260	gi|108935978	RecName: Full=Ectonucleotide pyrophosphatase/phosphodiesterase family member 6; Short=E-NPP 6; Short=NPP-6; AltName: Full=Choline-specific glycerophosphodiester phosphodiesterase; AltName: Full=Glycerophosphocholine cholinephosphodiesterase; Short=G	341
	261	gi|335279372	PREDICTED: LOW QUALITY PROTEIN: myristoylated alanine-rich C-kinase substrate [Sus scrofa]	339
	262	gi|545803797	PREDICTED: coronin-2A [Sus scrofa]	338
actin bundler	263	gi|545866238	PREDICTED: LOW QUALITY PROTEIN: transgelin 3, partial [Sus scrofa]	335
	264	gi|335283318	PREDICTED: calcium/calmodulin-dependent protein kinase type IV [Sus scrofa]	335
	265	gi|311255662	PREDICTED: extended synaptotagmin-1 isoform 1 [Sus scrofa]	334
	266	gi|545832244	PREDICTED: myosin-14 [Sus scrofa]	333
	267	gi|545823288	PREDICTED: histone H2B type 1-O-like [Sus scrofa]	333
	268	gi|8132991	micromolar calcium-activated neutral protease 1 isoform B [Sus scrofa]	331
	269	gi|545852436	PREDICTED: heterogeneous nuclear ribonucleoprotein U [Sus scrofa]	328
	270	gi|350589720	PREDICTED: APC membrane recruitment protein 2-like, partial [Sus scrofa]	328
	271	gi|347582602	reticulon-1 isoform 2 [Sus scrofa]	324
	272	gi|350583458	PREDICTED: vesicle-trafficking protein SEC22b [Sus scrofa]	323
	273	gi|335306675	PREDICTED: B-cell receptor-associated protein 31 isoform X1 [Sus scrofa]	323
	274	gi|1911	C-beta subunit (338 AA), partial [Sus scrofa]	322
	275	gi|311259329	PREDICTED: ras-related protein Rab-3B isoform X1 [Sus scrofa]	319
	276	gi|195562227	actin related protein 2/3 complex subunit 3 [Sus scrofa]	318
	277	gi|358009189	mitochondrial heat shock 60 kDa protein 1 [Sus scrofa]	316
	278	gi|194039814	PREDICTED: histone H2B type 1-like [Sus scrofa]	311
	279	gi|311266870	PREDICTED: cdc42 effector protein 4 isoform 1 [Sus scrofa]	311
PKA: promotes Cdc42	280	gi|34978340	RecName: Full=cAMP-dependent protein kinase catalytic subunit alpha; Short=PKA C-alpha	309
	281	gi|311277122	PREDICTED: myotubularin-related protein 1 isoform X1 [Sus scrofa]	309
	282	gi|311245746	PREDICTED: endophilin-A1 [Sus scrofa]	308
	283	gi|311257142	PREDICTED: V-type proton ATPase subunit d 1 [Sus scrofa]	308
	284	gi|3328032	beta tubulin, partial [Sus scrofa]	307
	285	gi|335299964	PREDICTED: guanine nucleotide-binding protein subunit beta-4, partial [Sus scrofa]	306
	286	gi|311269411	PREDICTED: ras-related protein Rab-6B isoform X1 [Sus scrofa]	306
PIP2:471	287	gi|115522017	ADP-ribosylation factor 6 [Sus scrofa]	304
	288	gi|5679718	proteolipid protein [Sus scrofa]	302
	289	gi|311273829	PREDICTED: small glutamine-rich tetratricopeptide repeat-containing protein beta isoform X1 [Sus scrofa]	301
	290	gi|356582297	ADP-ribosylation factor-like 8B [Sus scrofa]	298
	291	gi|45269037	40S ribosomal protein S17 [Sus scrofa]	297
	292	gi|311255274	PREDICTED: peripherin isoform X1 [Sus scrofa]	295
PIP2:476	293	gi|545855599	PREDICTED: dedicator of cytokinesis protein 9 isoform X1 [Sus scrofa]	293
	294	gi|545870022	PREDICTED: LOW QUALITY PROTEIN: ryanodine receptor 2 [Sus scrofa]	291
	295	gi|38488990	TPA_inf: RTN4-Aw, partial [Sus scrofa]	290
	296	gi|545828359	PREDICTED: ubiquitin-conjugating enzyme E2 N [Sus scrofa]	287
	297	gi|229620	dehydrogenase H4,lactate	286
	298	gi|545863874	PREDICTED: ras-related protein Rab-7a-like [Sus scrofa]	284
PIP2:196	299	gi|116850	RecName: Full=Cofilin-1; AltName: Full=Cofilin, non-muscle isoform	284
	300	gi|311252459	PREDICTED: poly(rC)-binding protein 1 isoform X1 [Sus scrofa]	281
	301	gi|311259696	PREDICTED: LOW QUALITY PROTEIN: desmoplakin [Sus scrofa]	281
	302	gi|350580161	PREDICTED: excitatory amino acid transporter 2 isoformX2 [Sus scrofa]	281
	303	gi|115394760	RAB5A [Sus scrofa]	280
	304	gi|2072014	phosphatidylinositol-4-phosphate-5-kinase [Sus scrofa domesticus]	276
	305	gi|545894465	PREDICTED: 14-3-3 protein epsilon-like [Sus scrofa]	275
	306	gi|545829295	PREDICTED: alanine--tRNA ligase, cytoplasmic isoform X1 [Sus scrofa]	272
	307	gi|88861940	vascular smooth muscle alpha-actin, partial [Sus scrofa]	270
	308	gi|350590384	PREDICTED: importin subunit beta-1 isoformX1 [Sus scrofa]	269
	309	gi|335298561	PREDICTED: vesicle-associated membrane protein 2 isoform X1 [Sus scrofa]	268
	310	gi|350594623	PREDICTED: PH and SEC7 domain-containing protein 3 isoform X1 [Sus scrofa]	267
	311	gi|147223313	GNAS complex locus [Sus scrofa]	265
	312	gi|545834950	PREDICTED: hippocalcin like 4 isoform X1 [Sus scrofa]	265
	313	gi|38569755	vimentin, partial [Sus scrofa]	264
	314	gi|311274494	PREDICTED: beta-soluble NSF attachment protein [Sus scrofa]	261
	315	gi|335292471	PREDICTED: signal recognition particle 54 kDa protein isoformX1 [Sus scrofa]	260
	316	gi|227430407	keratin, type II cytoskeletal 8 [Sus scrofa]	260
	317	gi|147223311	tubulin, beta family 1 [Sus scrofa]	258
PIP2:517	318	gi|115522029	DIRAS family protein [Sus scrofa]	258
	319	gi|335306021	PREDICTED: synaptophysin isoform 1 [Sus scrofa]	258
	320	gi|1968	H+ ATPase [Sus scrofa]	256
	321	gi|335310886	PREDICTED: UPF0183 protein C16orf70 homolog, partial [Sus scrofa]	255
	322	gi|119352621	bridging integrator 1 [Sus scrofa]	255
	323	gi|335297257	PREDICTED: brain-specific angiogenesis inhibitor 1-associated protein 2 isoform X1 [Sus scrofa]	251
	324	gi|545826037	PREDICTED: prostaglandin E synthase 3 isoform X2 [Sus scrofa]	248
	325	gi|194035831	PREDICTED: coatomer subunit alpha isoform 2 [Sus scrofa]	246
	326	gi|311269820	PREDICTED: apolipoprotein D isoformX1 [Sus scrofa]	246
	327	gi|790967	glutamic acid decarboxylase [Sus scrofa]	246
	328	gi|311267677	PREDICTED: dynein light chain 2, cytoplasmic-like isoform X1 [Sus scrofa]	245
	329	gi|346421437	dnaJ homolog subfamily A member 1 [Sus scrofa]	245
	330	gi|311259627	PREDICTED: exocyst complex component 2 isoform X1 [Sus scrofa]	239
	331	gi|545895121	PREDICTED: phosphatidylinositol 5-phosphate 4-kinase type-2 beta [Sus scrofa]	239
binds F-actin	332	gi|545835593	PREDICTED: nexilin-like, partial [Sus scrofa]	238
	333	gi|311248936	PREDICTED: phenylalanine--tRNA ligase alpha subunit isoform X1 [Sus scrofa]	237
	334	gi|194038728	PREDICTED: poly [ADP-ribose] polymerase 6 isoformX1 [Sus scrofa]	237
	335	gi|335295415	PREDICTED: cytoplasmic dynein 1 intermediate chain 1-like, partial [Sus scrofa]	237
PIP2:504	336	gi|545828513	PREDICTED: centrosomal protein of 290 kDa isoform X8 [Sus scrofa]	235
	337	gi|343098455	ras-related protein Rab-6A [Sus scrofa]	234
	338	gi|311252670	PREDICTED: calmodulin-like [Sus scrofa]	232
PIP2:475	339	gi|347300276	poly(rC) binding protein 2 [Sus scrofa]	231
	340	gi|84042928	paralemmin-1 [Sus scrofa]	231
	341	gi|545817759	PREDICTED: protein kinase C epsilon type [Sus scrofa]	231
	342	gi|545847706	PREDICTED: ubiquitin carboxyl-terminal hydrolase 35-like [Sus scrofa]	229
	343	gi|1228924	ficolin [Sus scrofa]	228
	344	gi|545814113	PREDICTED: LOW QUALITY PROTEIN: syntaxin-1B, partial [Sus scrofa]	228
	345	gi|545892757	PREDICTED: exocyst complex component 7 isoformX5 [Sus scrofa]	227
	346	gi|1657409	steroid membrane binding protein [Sus scrofa]	226
	347	gi|545850492	PREDICTED: guanine nucleotide-binding protein G(i) subunit alpha-1 [Sus scrofa]	226
	348	gi|346986408	excitatory amino acid transporter 1 isoform 1 [Sus scrofa]	225
	349	gi|557673	BM88 antigen [Sus scrofa]	225
	350	gi|22774002	immunoglobulin delta heavy chain membrane bound form, partial [Sus scrofa]	225
	351	gi|545894891	PREDICTED: tumor protein D54-like, partial [Sus scrofa]	224
PIP2:542	352	gi|545861302	PREDICTED: CLIP-associating protein 2 [Sus scrofa]	224
	353	gi|327343032	versican [Sus scrofa]	218
PIP2:511	354	gi|545832250	PREDICTED: myosin-14-like [Sus scrofa]	218
PIP2:449	355	gi|1262433	26S protease subunit [Sus scrofa]	218
	356	gi|217314901	monoglyceride lipase [Sus scrofa]	217
	357	gi|335281682	PREDICTED: guanine nucleotide-binding protein G(I)/G(S)/G(O) subunit gamma-3 [Sus scrofa]	216
	358	gi|545828687	PREDICTED: synaptotagmin-1 isoform X1 [Sus scrofa]	216
	359	gi|545863698	PREDICTED: synapsin-2 [Sus scrofa]	215
	360	gi|311253100	PREDICTED: protein FAM49A isoform X1 [Sus scrofa]	215
	361	gi|545850944	PREDICTED: dynamin-3-like [Sus scrofa]	214
	362	gi|115394776	RHOB [Sus scrofa]	214
	363	gi|350593577	PREDICTED: STE20/SPS1-related proline-alanine-rich protein kinase [Sus scrofa]	213
	364	gi|346716302	kinesin-like protein KIF2A [Sus scrofa]	213
	365	gi|346644882	reticulocalbin 2, EF-hand calcium binding domain precursor [Sus scrofa]	209
	366	gi|350586109	PREDICTED: adenylate kinase isoenzyme 5 isoform X1 [Sus scrofa]	207
	367	gi|351738726	EWS [Sus scrofa]	206
	368	gi|335302838	PREDICTED: ermin [Sus scrofa]	204
	369	gi|545823276	PREDICTED: histone H2A type 2-A-like [Sus scrofa]	204
	370	gi|14587786	dihydrolipoamide acetyltransferase [Sus scrofa]	203
	371	gi|350579111	PREDICTED: LOW QUALITY PROTEIN: exocyst complex component 5, partial [Sus scrofa]	201
	372	gi|335281543	PREDICTED: vacuolar protein sorting-associated protein 51 homolog isoform X1 [Sus scrofa]	201
	373	gi|545815512	PREDICTED: caskin-1-like isoform X1 [Sus scrofa]	200
	374	gi|545866900	PREDICTED: neural cell adhesion molecule 2-like, partial [Sus scrofa]	200
	375	gi|345090969	septin 2 [Sus scrofa]	199
